# Supplementary material for: Involvement of RhoA/ROCK Signaling Pathway in Methamphetamine-Induced Blood-Brain Barrier Disruption
Source: Biomolecules. 2025 Feb 27;15(3):340. doi: 10.3390/biom15030340 (PMC11940822; doi:10.3390/biom15030340)
Supplement: Supplementary file 1 [file biomolecules-15-00340-s001.zip]

Archive with 1 entries (1 files):
- biomolecules-3299328-supplementary.pdf
